# Supplementary material for: Expression and prongostic impact of galectin-7 in human lung cancer
Source: Medicine (Baltimore). 2024 Oct 4;103(40):e39911. doi: 10.1097/MD.0000000000039911 (PMC11460851; doi:10.1097/MD.0000000000039911)
Supplement: Supplementary file 1 [file medi-103-e39911-s001.xlsx]

## Sheet: Tabelle1
#	sex	age	Histology	G	pT	pN	R	pUICC	OS	OS-Status	Gal7
4	m	58	Adeno	2	1	0	0	1a	40	1	0
5	m	71	Adeno	2	1b	0	0	1a	12	0	0
6	m	63	Adeno	2	2a	1	0	2a	7	1	0
7	m	57	Adeno	3	3	1	0	3a	2	1	0
8	m	80	Adeno	3	1a	0	0	1a	21	0	0
9	m	75	Adeno	3	2	1	0	2	23	1	0
11	m	74	Adeno	3	2	0	0	1b	10	1	0
12	w	65	Adeno	2	1b	0	0	1a	38	0	0
13	w	81	Adeno	2	1	Nx	0	1a	30	1	0
14	m	69	Adeno	3	2b	2	0	3a	13	1	10
24	m	58	Adeno	2	1	0	0	1a	102	1	0
36	w	75	Adeno	2	2b	0	1	2a	119	0	0
39	m	61	Adeno	2	2	2	0	3a	5	1	0
40	m	73	Adeno	3	4	0	Rx	4	6	1	0
43	w	51	Adeno	2	1a	0	0	1a	37	0	0
44	m	60	Adeno	not available	1b	0	0	1a	29	0	0
46	w	54	Adeno	2	2b	0	0	2a	34	0	0
48	m	59	Adeno	3	3	0	0	2b	8	1	0
51	m	70	Adeno	3	1	0	0	1a	18	0	0
53	w	34	Adeno	2	2b	1	0	2b	33	0	0
55	w	72	Adeno	2	2b	1	0	2b	32	1	15
65	m	58	Adeno	3	4	2	1	4	7	1	0
66	m	76	Adeno	2	1	0	0	1a	62	1	0
67	m	69	Adeno	2	1b	0	0	1a	18	0	0
71	m	70	Adeno	1	3	0	0	2b	19	0	0
81	w	56	Adeno	2	2a	2	0	3a	24	0	0
86	w	61	Adeno	2	1a	0	0	1a	20	0	0
89	m	57	Adeno	1	4	0	0	3a	12	0	0
100	m	69	Adeno	1	2a	Nx	1?	1b	43	1	0
101	m	57	Adeno	3	2	2	0	3a	Err:512	1	0
104	m	69	Adeno	2	2a	1	0	2a	14	1	0
118	m	73	Adeno	2	y1	y0	0	1a	26	1	0
119	m	63	Adeno	x	Tis	0 (?)	0	0	13	0	0
121	w	58	Adeno	2	2	2	0	2b	66	1	0
122	w	50	Adeno	2	1a	0	Rx	1a	70	0	0
128	w	59	Adeno	2	1b	0	0	1a	11	0	0
130	m	65	Adeno	2	1	0	0	1a	32	1	0
132	m	71	Adeno	3	2a	0	not available	1b	5	1	90
134	m	75	Adeno	2	1a	0	0	1a	1	1	0
146	w	59	Adeno	2	2	1	0	2	43	1	0
156	m	62	Adeno	3	2a	2	0	3a	Err:512	no answer	0
158	m	60	Adeno	2	1b	2	0	3a	35	1	0
160	m	57	Adeno	2	1b	1	0	2a	17	1	0
161	m	56	Adeno	2	1b	0	0	1a	18	0	0
162	w	70	Adeno	1	1	Nx	0	1a	22	1	0
163	m	54	Adeno	3	4	1	0	3a	33	0	0
252	w	74	Adeno	2	1b	0	0	1a	7	0	0
262	m	67	Adeno	2	1a	0	0	1a	28	0	0
266	m	60	Adeno	2	1	0	0	1a	40	1	0
267	w	71	Adeno	1	1	0	0	1a	44	1	0
285	m	63	Adeno	2	1	0	0	1a	23	1	225
286	w	49	Adeno	1	2a	0	0	1b	38	0	0
288	m	64	Adeno	2	2a	0	0	1b	Err:512	1	0
290	w	79	Adeno	2	1a	1	0	2a	6	1	0
291	w	60	Adeno	2	2	1	1	2	19	1	0
293	m	62	Adeno	3	1	2	0	3a	34	1	0
297	w	58	Adeno	1	1	Nx	1	x	Err:512	1	0
299	w	67	Adeno	2	1a	0	0	1a	38	0	0
302	w	73	Adeno	2	1	0	0?	1a	Err:512	no answer	0
303	w	74	Adeno	2	1b	0	0	1a	17	0	0
332	m	70	Adeno	2	2a	0	0	1b	13	1	0
333	m	80	Adeno	3	2a	0	0	1b	Err:512	0	0
334	w	61	Adeno	1	2b	0	0	2a	44	0	0
335	w	69	Adeno	2	1b	2	0	3a	Err:512	1	90
338	m	60	Adeno	2	1a	1	0	2a	24	1	0
339	w	60	Adeno	2	2a	2	0	3a	12	1	0
340	w	67	Adeno	2	2	0	0	1b	56	1	0
343	w	68	Adeno	3	2a	1	0	2a	7	1	0
346	w	57	Adeno	3	2a	0	0	1b	18	0	0
347	w	81	Adeno	2	1b	2	0	3a	Err:512	1	50
362	m	60	Adeno	2	1b	0	0	1a	50	0	0
368	w	53	Adeno	2	1b	0	0	1a	34	0	0
376	m	77	Adeno	3	4	2	0	3b	12	0	0
384	m	54	Adeno	2	1a	0	0	1a	37	0	0
394	m	51	Adeno	2	1a	0	0	1a	37	0	0
401	m	64	Adeno	2	2	2	0	3a	34	1	0
417	m	42	Adeno	3	3	0	0	2b	18	0	0
426	m	60	Adeno	2	4	2	1	3a	38	1	0
435	m	63	Adeno	2	2a	0	0	1b	25	1	0
438	m	71	Adeno	2	2	2	0	3a	34	1	0
439	m	57	Adeno	3	2a	0	0	4	Err:512	1	0
442	w	71	Adeno	1	3	0	0	2b	18	0	0
451	m	65	Adeno	3	1b	1	0	2a	8	1	0
492	m	66	Adeno	2	2a	0	0	1b	20	0	0
494	m	68	Adeno	2	2a	0	0	1b	53	0	0
495	w	51	Adeno	2	3	0	0	2b	32	0	0
496	w	60	Adeno	2	1	0	0	1a	17	0	0
497	m	71	Adeno	3	3	2	0	3a	17	0	0
523	m	81	Adeno	1	1a	0	0	1a	Err:512	0	0
548	m	56	Adeno	3	1b	0	0	1a	26	0	0
549	w	72	Adeno	3	1	2	0	3a	34	1	0
550	w	67	Adeno	3	3	0	0	2b	13	1	0
551	m	67	Adeno	2	1	0	0	1a	53	1	0
552	w	73	Adeno	2	1b	0	0	1a	50	0	0
553	w	70	Adeno	3	2a	2	0	3a	13	0	0
554	m	65	Adeno	3	3	1	0	3a	2	1	0
562	w	60	Adeno	2	1b	Nx	0	4	31	0	0
570	m	65	Adeno	2	2b	1	0	2b	31	0	0
583	m	56	Adeno	2	1a	1	0	2a	17	0	0
597	m	77	Adeno	1	3	0	0	2b	19	0	0
599	w	#VALUE!	Adeno	2	1b	1	0	2a	11	0	0
610	m	73	Adeno	2	2a	0	0	1b	32	0	0
620	m	54	Adeno	2	1b	0	0	1a	6	0	0
625	m	71	Adeno	2	1	0	0	1a	128	0	0
637	m	72	Adeno	3	1a	1	0	2a	18	0	0
643	w	51	Adeno	2	2a	1	0	2a	31	0	0
644	m	68	Adeno	2	1b	0	0	1a	55	0	0
652	w	65	Adeno	3	4	2	1	3b	18	0	0
15	w	64	SQCLC	3	2	0	0	1b	10	1	0
17	w	59	SQCLC	2	2b	0	0	2a	9	1	160
22	m	71	SQCLC	3	2	0	0	1b	126	0	0
27	m	71	SQCLC	2	4	0	0	3b	2	1	0
35	w	63	SQCLC	3	1	0	0	1a	10	1	0
38	m	59	SQCLC	3	2a	1	0	2a	35	0	0
54	m	64	SQCLC	2	1	0	0	1a	Err:512	1	0
56	w	67	SQCLC	3	2	2	0	3a	97	1	0
58	m	67	SQCLC	2	1a	0	0	1a	28	0	0
68	m	71	SQCLC	2	2b	1	0	2b	28	1	0
76	m	71	SQCLC	2	1	0	0	1a	Err:512	1	20
78	m	56	SQCLC	x	x	x	x	x	155	0	130
83	m	53	SQCLC	3	3	1	0	3a	23	0	0
88	m	50	SQCLC	3	2	0	0	2b	52	1	0
94	m	54	SQCLC	2	4	1	0	4	1	1	0
96	w	56	SQCLC	2	1a	0	0	1a	Err:512	1	165
98	w	75	SQCLC	3	1	0	0	1a	98	1	0
102	w	69	SQCLC	2	2	2	0	3a	83	1	0
106	m	83	SQCLC	2	1b	0	0	1a	21	1	225
108	m	54	SQCLC	2	4	1	0	3b	4	1	90
111	m	65	SQCLC	2	2	2	0	3a	2	1	40
114	m	66	SQCLC	2	3	0	0	2b	1	1	0
149	m	55	SQCLC	3	2	0	0	1b	14	1	0
154	m	76	SQCLC	3	4	1	0	3a	10	1	0
173	m	56	SQCLC	2	1	0	0	1a	82	1	10
174	m	66	SQCLC	3	1	0	0	1a	1	1	0
175	m	51	SQCLC	2	2	1	0	2b	154	1	240
177	w	54	SQCLC	2	2a	0	0	1b	1	1	0
179	w	55	SQCLC	2	1a	0	0	1a	26	0	20
181	m	70	SQCLC	2	2a	0	0	1b	26	1	0
182	m	65	SQCLC	3	3	0	0	2b	154	0	0
186	w	65	SQCLC	2	1a	0	0	1a	31	0	0
187	m	73	SQCLC	2	3	0	0	2b	2	1	20
188	w	70	SQCLC	3	3	2	1	3a	28	0	0
190	w	60	SQCLC	2	2	0	0	1b	Err:512	1	0
192	m	80	SQCLC	3	3	Nx	0	2b	1	1	110
193	m	80	SQCLC	3	2	0	0	1b	29	1	15
194	m	64	SQCLC	2	2	0	0	1b	Err:512	1	180
204	w	63	SQCLC	3	1a	0	0	1a	26	0	0
206	m	39	SQCLC	2	2a	0	1	1b	6	1	0
208	m	62	SQCLC	2	2	0	0	1b	119	1	0
210	m	57	SQCLC	2	3	1	0	3a	4	1	0
211	m	63	SQCLC	3	2a	0	0	1b	10	1	0
212	m	62	SQCLC	2	1	1	0	2a	119	1	0
213	m	76	SQCLC	2	1a	0	0	1a	19	0	0
214	m	60	SQCLC	2	2a	2	0	3a	21	0	10
215	m	64	SQCLC	2	1	2	0	3a	121	1	10
216	m	50	SQCLC	2	1	0	0	1a	127	0	0
217	w	82	SQCLC	2	2b	2	0	3a	28	0	0
218	m	56	SQCLC	2	2	0	0	1b	104	1	0
219	m	72	SQCLC	2	2a	1	0	2a	35	1	0
220	m	69	SQCLC	2	1b	2	0	3a	14	1	90
221	w	69	SQCLC	2	1	0	0	1a	33	1	0
222	w	78	SQCLC	2	1	0	0	1a	83	1	35
231	m	58	SQCLC	2	1	0	0	1a	108	1	0
232	m	64	SQCLC	3	2	2	0	3a	12	1	0
233	m	55	SQCLC	2	1	0	0	1a	101	1	0
234	m	70	SQCLC	2	3	0	0	2b	35	1	0
235	m	75	SQCLC	2	2	0	0	1b	111	1	0
241	m	53	SQCLC	2	1	1	1	2a	190	0	255
242	m	64	SQCLC	2	3	2	0	3a	43	1	0
243	m	73	SQCLC	2	2a	1	0	2a	8	1	0
244	m	73	SQCLC	2	2	0	0	1b	16	1	80
246	m	64	SQCLC	3	1	0	0	1a	7	1	0
256	m	70	SQCLC	3	2	0	0	1b	132	0	0
258	m	73	SQCLC	2	1	1	0	2a	12	1	130
260	w	74	SQCLC	3	3	0	0	2b	8	1	0
263	w	58	SQCLC	2	2a	0	0	1b	25	0	0
264	w	70	SQCLC	2	2	0	0	1b	2	1	30
273	m	75	SQCLC	3	2	1	0	3a	9	1	0
275	m	67	SQCLC	2	3	1	0	3a	28	0	0
277	w	71	SQCLC	2	2b	0?	0	2a	24	1	10
279	m	75	SQCLC	3	4	1	0	3a	13	1	255
281	m	64	SQCLC	3	1	0	0	1a	31	1	0
283	m	66	SQCLC	2	3	0	0	2b	11	1	210
284	m	70	SQCLC	2	1b	1	0	2a	36	0	0
287	m	63	SQCLC	2	1a	Nx	0	1a	8	1	0
298	m	49	SQCLC	2	1	0	1	1a	23	1	40
304	m	60	SQCLC	2	3	0	0	2b	Err:512	1	80
306	w	68	SQCLC	3	2	0	0	1b	137	1	0
308	w	67	SQCLC	2	2	0	0	1b	104	1	0
310	m	65	SQCLC	2	2	2	1	3a	1	1	50
322	m	63	SQCLC	2	3	1	0	3a	1	1	0
326	m	69	SQCLC	3	3	2	0	3a	28	1	0
328	m	44	SQCLC	2	3	1	0	3a	90	1	0
337	w	67	SQCLC	2	1	0	0	1a	17	1	180
342	w	74	SQCLC	2	3	0	2	2b	15	1	0
348	w	66	SQCLC	2	1b	0	0	1a	18	1	0
349	m	67	SQCLC	3	4	0	0	3b	17	1	0
355	w	70	SQCLC	2	1a	0	0	1a	8	1	0
357	m	62	SQCLC	2	2	1	0	2b	5	1	0
358	m	65	SQCLC	2	2	2	0	3a	10	1	20
359	m	75	SQCLC	2	2	0	0	1b	33	1	10
360	m	65	SQCLC	2	y3	y1	1	3a	3	1	0
361	m	59	SQCLC	2	2	0	0	1b	Err:512	1	0
363	m	68	SQCLC	2	1a	0	0	1a	10	0	0
365	m	49	SQCLC	2	1	0	0	1a	194	0	0
366	m	75	SQCLC	2	2	0	0	1b	119	0	0
367	w	75	SQCLC	2	1	0	0	1a	22	1	270
369	m	60	SQCLC	2	1a	Nx	0	1a	22	1	10
370	m	76	SQCLC	2	3	1	0	3a	38	0	30
372	m	61	SQCLC	2	3	1	0	3a	12	1	60
373	m	59	SQCLC	2	2	0	0	1b	161	0	0
374	m	67	SQCLC	2	3	0	0	2b	38	0	0
375	m	65	SQCLC	2	2a	1	0	2a	38	0	30
377	m	73	SQCLC	2	2	0	0	1b	134	0	270
378	m	84	SQCLC	2	2	0	0	1b	Err:512	1	0
379	m	52	SQCLC	2	2	1	0	2b	16	1	0
380	w	63	SQCLC	2	2	0	0	1b	130	0	0
381	m	53	SQCLC	2	3	0	0	2b	10	1	0
382	m	76	SQCLC	2	1a	0	0	1a	28	0	0
383	m	73	SQCLC	2	2a	2	0	3a	32	0	0
385	m	59	SQCLC	3	2a	0	0	1b	11	0	40
387	w	72	SQCLC	2	2a	1	0	2a	45	1	0
388	m	71	SQCLC	2	2b	0	1	2a	2	1	0
391	m	58	SQCLC	2	2	0	0	1b	63	1	180
395	m	58	SQCLC	2	3	1	0	3a	28	0	0
396	m	68	SQCLC	2	2b	0	0	2a	26	1	0
397	m	60	SQCLC	3	3	2	0	3a	3	1	0
399	m	67	SQCLC	2	1	0	0	1a	48	1	0
404	m	66	SQCLC	2	3	0	0	2b	Err:512	1	0
406	m	65	SQCLC	2	1a	0	0	1a	Err:512	1	270
407	m	66	SQCLC	2	2a	1	0	2a	16	1	0
408	m	63	SQCLC	3	3	1	0	3a	32	0	0
410	m	77	SQCLC	3	2	0	0	1b	Err:512	1	0
412	m	83	SQCLC	2	2	1	0	2b	14	1	160
414	m	53	SQCLC	2	4	2	0	3b	2	1	20
415	m	66	SQCLC	2	2	2	0	3a	118	0	10
416	w	80	SQCLC	2	2a	2	0	3a	21	1	270
418	m	64	SQCLC	2	2a	1	0	2a	10	1	0
421	m	74	SQCLC	3	4	1	0	3a	15	1	155
422	m	64	SQCLC	2	2	0	0	1b	128	1	0
423	w	70	SQCLC	2	3	0	1	2b	8	1	0
424	w	72	SQCLC	3	3	1	0	3a	6	1	170
425	m	66	SQCLC	2	2	0	0	1b	Err:512	1	270
427	m	45	SQCLC	2	2	0	0	1b	3	1	60
429	m	61	SQCLC	2	2a	1	0	2a	9	1	10
431	m	72	SQCLC	3	2	2	0	3a	10	1	0
432	m	64	SQCLC	3	4	0	0	3a	Err:512	1	0
433	m	57	SQCLC	2	2	0	0	1b	196	1	0
434	m	75	SQCLC	2	3	0	0	2b	16	1	0
436	w	43	SQCLC	2	4	0	0	3b	21	1	0
437	m	51	SQCLC	2	3	1	0	4	33	1	0
440	w	66	SQCLC	3	1	0	0	1a	100	1	0
441	m	53	SQCLC	2	4	0	1	2b	4	1	0
443	m	76	SQCLC	3	3	0	0	2b	48	1	0
445	m	59	SQCLC	2	4	0	0	3a	18	1	75
446	m	74	SQCLC	2	1b	1	0	3a	17	1	0
448	w	77	SQCLC	2	3	0	0	2b	15	1	0
449	m	54	SQCLC	2	2a	1	1	2a	24	1	0
450	m	67	SQCLC	2	2	2	0	3a	32	1	40
452	m	72	SQCLC	3	2	0	0	1b	151	0	0
453	m	74	SQCLC	2	1	1	1	2a	70	1	30
454	m	76	SQCLC	2	2	0	0	1b	Err:512	1	270
455	m	60	SQCLC	3	4	2	0	3b	9	0	10
456	m	65	SQCLC	3	2	0	0	1b	11	1	0
457	m	63	SQCLC	3	2	2	0	3a	1	1	0
458	m	53	SQCLC	2	2	0	0	1b	84	1	180
460	m	69	SQCLC	3	2	1	0	2b	Err:512	1	0
462	m	77	SQCLC	2	1	1	1	2a	33	1	0
464	m	69	SQCLC	2	2	0	0	3a	48	1	45
465	m	66	SQCLC	2	2a	Nx	1?	1b	43	1	0
466	m	69	SQCLC	2	4	1	0	3a	3	1	0
467	m	80	SQCLC	2	2	1	0	2b	27	1	90
470	m	57	SQCLC	3	3	1	0	3a	172	0	0
485	m	74	SQCLC	2	3	0	0	2b	35	1	80
486	m	66	SQCLC	2	3	2	1	3a	Err:512	1	240
489	m	63	SQCLC	2	2b	0	0	2a	32	0	160
493	m	59	SQCLC	2	2	1	0	2b	34	1	0
499	m	76	SQCLC	2	2	1	0	2b	138	0	10
501	m	72	SQCLC	2	2a	0	0	1b	30	1	0
502	m	58	SQCLC	2	1	0	0	1a	30	0	0
545	m	73	SQCLC	2	2	0	0	1b	1	1	0
555	m	64	SQCLC	2	1	0	0	1a	Err:512	1	0
558	w	75	SQCLC	2	1	1	0	2a	175	0	0
561	w	62	SQCLC	2	1a	0	0	1a	19	0	0
563	m	59	SQCLC	2	2	2	0	3a	115	0	0
567	m	64	SQCLC	2	1	0	0	1a	1	1	165
569	m	66	SQCLC	2	2	0	0	1b	22	1	40
571	m	72	SQCLC	2	2	1	0	2b	63	1	60
572	m	69	SQCLC	2	2a	1	0	2a	11	0	0
573	m	73	SQCLC	3	1	0	0	1a	190	0	10
575	m	81	SQCLC	2	3	1	0	3a	1	1	70
577	w	68	SQCLC	2	4	1	1	3a	31	0	0
595	m	85	SQCLC	2	2	1	0	2b	10	1	10
605	m	71	SQCLC	2	1	0	0	1a	82	1	30
608	m	73	SQCLC	2	3	0	0	2b	7	1	0
611	m	76	SQCLC	2	3	0	1	2b	16	0	0
615	m	70	SQCLC	2	2a	1	1	2a	28	1	0
619	m	67	SQCLC	3	2	2	0	3a	33	1	0
657	w	51	SQCLC	2	a	1	1	x	17	0	45
658	m	71	SQCLC	2	2a	1	0	2a	26	1	0
659	w	75	SQCLC	2	2b	0	0	2a	29	0	20
364	m	67	SCLC	3	2a	1	0	VLD	58	1	0
389	m	67	SCLC	3	2a	0	0	VLD	40	0	0
390	m	73	SCLC	3	1b	0	0	1a	51	0	0
392	m	59	SCLC	3	1a	Nx	1	x	51	0	0
402	m	59	SCLC	3	1b	0	0	1a	51	0	0
447	m	69	SCLC	3	2	0	1	VLD	66	1	0
546	m	74	SCLC	3	1b	0	0 (?)	VLD	21	1	0
